# Supplementary material for: Gut Microbiome Modulation and Health Benefits of a Novel Fucoidan Extract from Saccharina latissima: A Double-Blind, Placebo-Controlled Trial
Source: Microorganisms. 2025 Jun 30;13(7):1545. doi: 10.3390/microorganisms13071545 (PMC12298129; doi:10.3390/microorganisms13071545)
Supplement: Supplementary file 1 [file microorganisms-13-01545-s001.zip]

Archive with 1 entries (1 files):
- microorganisms-3667635-supplementary.pdf
